# Supplementary material for: Utility of Transpapillary Biopsy and Endoscopic Ultrasound-Guided Tissue Acquisition for Comprehensive Genome Profiling of Unresectable Biliary Tract Cancer
Source: Cancers (Basel). 2024 Aug 10;16(16):2819. doi: 10.3390/cancers16162819 (PMC11353131; doi:10.3390/cancers16162819)
Supplement: Supplementary file 1 [file cancers-16-02819-s001.zip]

Archive with 8 entries (8 files):
- Figure S1.pdf
- __MACOSX/._Figure S1.pdf
- Table S1.pdf
- __MACOSX/._Table S1.pdf
- Table S3.pdf
- __MACOSX/._Table S3.pdf
- Table S2.pdf
- __MACOSX/._Table S2.pdf
